# Supplementary material for: Arene-Ruthenium(II) Complexes with Carbothiamidopyrazoles as a Potential Alternative for Antibiotic Resistance in Human
Source: Molecules. 2022 Jan 12;27(2):468. doi: 10.3390/molecules27020468 (PMC8781304; doi:10.3390/molecules27020468)
Supplement: Supplementary file 1 [file molecules-27-00468-s001.zip]

Archive with 1 entries (1 files):
- molecules-1527759-supplementary.pdf
